# Supplementary material for: Trends in Diet Quality by Race/Ethnicity among Adults in the United States for 2011–2018
Source: Nutrients. 2022 Oct 8;14(19):4178. doi: 10.3390/nu14194178 (PMC9570938; doi:10.3390/nu14194178)
Supplement: Supplementary file 1 [file nutrients-14-04178-s001.zip]

Archive with 1 entries (1 files):
- nutrients-1954320-supplementary.pdf
